# Supplementary material for: Overcoming Anxiety Disorder by Probiotic Lactiplantibacillus plantarum LZU-J-TSL6 through Regulating Intestinal Homeostasis
Source: Foods. 2022 Nov 11;11(22):3596. doi: 10.3390/foods11223596 (PMC9689226; doi:10.3390/foods11223596)
Supplement: Supplementary file 1 [file foods-11-03596-s001.zip]

Archive with 1 entries (1 files):
- foods-1963443-supplementary.pdf
